# Supplementary material for: Androgens alleviate the depression-like phenotype in female mice by inhibiting AVPR1a in the hippocampal brain region
Source: Mol Med. 2025 May 29;31:210. doi: 10.1186/s10020-025-01272-9 (PMC12121182; doi:10.1186/s10020-025-01272-9)
Supplement: Supplementary file 5 — Supplementary Material 5. [file 10020_2025_1272_MOESM5_ESM.xlsx]

## Sheet: DEGs
gene_id	FoldChange	log2FoldChange	p-value	q-value	Regulation
1700001G11Rik	9.05051	3.178	0.0329876	0.409179	Up
1700010B08Rik	9.84851	3.29991	0.047702	0.461161	Up
1700104B16Rik	23.7625	4.57061	0.0162492	0.306646	Up
1700129C05Rik	5.64851	2.49787	0.0320791	0.408045	Up
3110021A11Rik	2.27415	1.18532	0.0391114	0.434607	Up
3425401B19Rik	3.09058	1.62788	0.0370915	0.42851	Up
4930553P18Rik	2.63294	1.39668	0.00638191	0.210532	Up
4933432I09Rik	2.30143	1.20253	0.004111	0.177058	Up
5031425F14Rik	0.0774319	-3.69093	0.0176042	0.313699	Down
9230009I02Rik	0.264475	-1.9188	0.0398596	0.438173	Down
9430078K24Rik	9.83746	3.29829	0.0470964	0.45985	Up
9530036O11Rik	0.415862	-1.26582	0.0364825	0.427221	Down
9530053A07Rik	0.131208	-2.93007	0.0197061	0.331674	Down
A330040F15Rik	0.348979	-1.51879	0.044988	0.454096	Down
AA387200	2.96536	1.56821	0.041073	0.441252	Up
Ada	0.469243	-1.09159	0.0127063	0.27399	Down
Adam8	2.03329	1.02381	0.00016536	0.0491182	Up
Adgre4	0.220528	-2.18096	0.0315175	0.407354	Down
Amh	2.39779	1.2617	0.017017	0.308486	Up
Aox2	19.8994	4.31465	0.0047924	0.186341	Up
Avpr1a	0.361752	-1.46693	0.0173638	0.311886	Down
Bcl2l14	3.72443	1.89702	0.0390729	0.434607	Up
Birc7	0.252943	-1.98311	0.0386246	0.434455	Down
Bpifa1	15.5146	3.95555	0.0401379	0.439084	Up
Bpifb3	24.1341	4.593	0.00434871	0.179592	Up
Capns2	2.72904	1.4484	0.0213729	0.347305	Up
Ccr10	0.0886183	-3.49625	0.0293577	0.395831	Down
Cenpf	0.498366	-1.00472	0.00442001	0.180754	Down
Ckap2	0.497542	-1.00711	0.0391267	0.434607	Down
Clec7a	0.43604	-1.19747	0.0191906	0.329354	Down
Cmtm2a	5.33227	2.41475	0.000403862	0.0693119	Up
Cox7b2	0.224875	-2.1528	0.0445176	0.452341	Down
Cryaa	6.28913	2.65286	0.0248884	0.368791	Up
Cytip	0.288307	-1.79432	0.0108014	0.256651	Down
Dcdc5	0.495911	-1.01185	0.0167288	0.308287	Down
Derl3	2.22451	1.15349	0.0228312	0.357364	Up
Dnm3os	3.88986	1.95972	0.0298752	0.398172	Up
Dpep1	0.355588	-1.49172	0.0452624	0.455189	Down
Dusp2	0.41599	-1.26538	0.0396303	0.437087	Down
Eid3	2.74667	1.45768	0.0399926	0.438182	Up
Espnl	0.0948016	-3.39894	0.0335103	0.412668	Down
F10	0.104538	-3.2579	0.0416822	0.441946	Down
G630093K05Rik	0.417471	-1.26025	0.0245941	0.367002	Down
Gbx2	6.94575	2.79613	0.0144641	0.294837	Up
Gh	109.752	6.7781	0.00015233	0.0476042	Up
Gm10863	2.36335	1.24083	0.0228861	0.357364	Up
Gm1141	3.45472	1.78857	0.0100013	0.247766	Up
Gm11650	3.77022	1.91465	0.028058	0.389509	Up
Gm12296	0.38384	-1.38142	0.0446883	0.452677	Down
Gm13199	2.2357	1.16072	0.0359257	0.42541	Up
Gm13201	6.97124	2.80142	0.0248868	0.368791	Up
Gm14317	2.53	1.33914	0.030038	0.399445	Up
Gm15471	0.0949729	-3.39634	0.0317178	0.407999	Down
Gm15787	0.302577	-1.72462	0.0168294	0.308287	Down
Gm16263	2.82228	1.49686	0.0187884	0.325364	Up
Gm16548	5.93896	2.57021	0.0244982	0.367002	Up
Gm16618	0.061806	-4.01611	0.0167848	0.308287	Down
Gm17619	0.0885653	-3.49711	0.0231838	0.357453	Down
Gm2004	3.14683	1.6539	0.00291529	0.148372	Up
Gm26653	2.10122	1.07123	0.00988221	0.24662	Up
Gm26684	0.361582	-1.4676	0.0423132	0.444087	Down
Gm26847	0.42921	-1.22025	0.0412119	0.441378	Down
Gm29797	2.06609	1.04691	0.00893833	0.238713	Up
Gm29976	3.27982	1.71362	0.0480192	0.461161	Up
Gm30158	0.378116	-1.4031	9.70881e-05	0.038676	Down
Gm30510	2.05768	1.04102	0.000416915	0.0703981	Up
Gm30771	12.6248	3.65819	0.0428717	0.446892	Up
Gm30898	2.42107	1.27564	0.000519191	0.0765551	Up
Gm30934	5.47986	2.45414	0.0331577	0.410803	Up
Gm31290	14.7152	3.87924	0.022988	0.357364	Up
Gm31479	3.11464	1.63906	0.00670326	0.21553	Up
Gm31529	3.35251	1.74524	0.0445688	0.452341	Up
Gm31610	0.181957	-2.45833	0.000752877	0.0847669	Down
Gm31720	0.0830318	-3.59019	0.0242105	0.36469	Down
Gm32770	0.0806681	-3.63186	0.00731996	0.220374	Down
Gm32786	2.60835	1.38314	0.00219874	0.130289	Up
Gm32917	0.0532745	-4.23041	0.00373929	0.168736	Down
Gm32939	0.321235	-1.6383	0.0261504	0.377092	Down
Gm33413	9.34431	3.22409	0.0250786	0.370831	Up
Gm33494	0.121594	-3.03985	0.0423104	0.444087	Down
Gm33555	3.68673	1.88234	0.0186185	0.323985	Up
Gm33763	3.84612	1.9434	0.0439653	0.450433	Up
Gm34280	2.53517	1.34208	0.0490109	0.461902	Up
Gm34516	16.4845	4.04304	0.0465223	0.458532	Up
Gm34740	0.0667721	-3.90461	0.0229335	0.357364	Down
Gm35037	0.475833	-1.07147	0.00181718	0.121172	Down
Gm35079	2.00224	1.00162	0.0183519	0.32155	Up
Gm35209	0.126881	-2.97846	0.00616452	0.207179	Down
Gm35677	2.74399	1.45628	0.0375758	0.430153	Up
Gm35797	9.84003	3.29866	0.0194264	0.330918	Up
Gm35816	3.37756	1.75598	0.0169221	0.308287	Up
Gm35855	0.306654	-1.70531	0.0262934	0.377852	Down
Gm35991	0.423353	-1.24007	0.0470959	0.45985	Down
Gm36677	2.49524	1.31918	0.0354239	0.424297	Up
Gm36794	16.5602	4.04965	0.0416761	0.441946	Up
Gm37679	0.421187	-1.24747	0.0119153	0.266314	Down
Gm38492	4.80243	2.26376	0.0167756	0.308287	Up
Gm38528	2.7341	1.45106	0.0462787	0.457068	Up
Gm39674	0.0453241	-4.46358	0.0153451	0.300371	Down
Gm39715	2.22399	1.15315	0.0117962	0.26561	Up
Gm41215	3.31892	1.73071	0.00777751	0.226174	Up
Gm41681	10.9003	3.4463	0.0332611	0.410868	Up
Gm42009	0.0831805	-3.58761	0.0232755	0.358575	Down
Gm46766	0.131504	-2.92682	0.0246118	0.367002	Down
Gm46767	2.63024	1.3952	0.0209898	0.344424	Up
Gm47112	2.59674	1.3767	0.0282668	0.390402	Up
Gm5	6.22586	2.63827	0.0372291	0.429005	Up
Gm50050	11.6177	3.53825	0.0235739	0.360686	Up
Gm51926	0.33944	-1.55877	0.0440698	0.450994	Down
Gm51971	0.459409	-1.12215	0.0195012	0.331392	Down
Gm52330	16.3772	4.03362	0.0198061	0.332272	Up
Gm5535	0.446934	-1.16187	0.0398794	0.438173	Down
Gm6117	0.318243	-1.6518	0.049223	0.461902	Down
Gm6721	5.40604	2.43457	0.0428401	0.446892	Up
Gnb3	8.24642	3.04377	0.0149104	0.299323	Up
Gstp2	3.54033	1.82388	0.0010753	0.0941555	Up
Gvin3	0.327436	-1.61071	0.0174798	0.312751	Down
Haao	0.190446	-2.39255	0.0188337	0.325364	Down
Hif3a	0.455073	-1.13583	0.0267998	0.3816	Down
Hp	0.198715	-2.33122	0.0156292	0.301827	Down
Hpse2	0.227831	-2.13396	0.0458889	0.456642	Down
Ifi207	0.497353	-1.00766	0.0484554	0.461161	Down
Ifi47	0.469086	-1.09208	0.00204142	0.126682	Down
Insrr	3.16606	1.66269	0.0484095	0.461161	Up
Itgad	0.437709	-1.19196	0.0327703	0.408045	Down
Itgal	0.354671	-1.49545	0.00611964	0.206002	Down
LOC115486416	2.2801	1.1891	0.000985616	0.0909605	Up
LOC118567611	0.0661108	-3.91897	0.00577874	0.200345	Down
LOC118567913	3.78483	1.92023	0.03988	0.438173	Up
LOC118568017	17.8891	4.16101	0.0167821	0.308287	Up
LOC118568238	9.3558	3.22586	0.0314681	0.406967	Up
LOC118568499	0.264002	-1.92138	0.0470606	0.45985	Down
LOC118568587	13.4385	3.7483	0.0134378	0.284127	Up
LOC118568647	0.0577733	-4.11345	0.0211403	0.345515	Down
LOC118568773	3.98178	1.99341	0.0468939	0.459643	Up
Lexis1	3.17091	1.6649	0.0270812	0.384425	Up
Mannr	7.31682	2.87122	0.0216302	0.348443	Up
Mastl	0.459446	-1.12203	0.000163744	0.0491182	Down
Mgmt	0.462837	-1.11142	0.0402521	0.439314	Down
Mmp23	2.00151	1.00109	0.0114451	0.262282	Up
Mstn	2.28196	1.19027	0.0242625	0.364948	Up
Myoz2	0.140576	-2.83058	0.0276626	0.388012	Down
Noxred1	2.51704	1.33173	0.00167993	0.116087	Up
Olfr1507	0.104534	-3.25796	0.00197277	0.125205	Down
P2ry10b	0.481116	-1.05554	0.037046	0.428474	Down
Pax2	0.334413	-1.5803	0.0195767	0.331392	Down
Plac8	0.117363	-3.09095	0.00412471	0.177058	Down
Plbd1	0.392498	-1.34924	0.0422408	0.443914	Down
Plekhg4	2.0444	1.03168	0.00156075	0.111699	Up
Pnp2	0.411129	-1.28234	0.00108319	0.0941555	Down
Pomc	2.23668	1.16136	0.024866	0.368791	Up
Prl	64.7092	6.0159	1.57161e-05	0.017438	Up
Prm1	2.00662	1.00477	0.00714302	0.219209	Up
Prss39	9.27623	3.21354	0.0401161	0.439075	Up
Ptch2	2.32898	1.2197	0.00312744	0.154076	Up
Rad51b	0.370887	-1.43095	0.048261	0.461161	Down
S100a5	4.58693	2.19753	0.0121115	0.268634	Up
S100a7a	2.88865	1.5304	0.0384636	0.433451	Up
Samd3	0.281876	-1.82687	0.0362793	0.426991	Down
Sec14l4	0.46777	-1.09613	0.00707384	0.218065	Down
Tbx1	2.126	1.08814	0.000236906	0.0545093	Up
Tdrd9	2.91252	1.54227	0.0149719	0.299387	Up
Teddm3	3.0358	1.60208	0.0333922	0.412001	Up
Tex33	6.1339	2.6168	0.0240275	0.363002	Up
Tincr	2.38464	1.25377	0.000449732	0.0717044	Up
Ugt2a1	54.4365	5.7665	0.0254007	0.374304	Up
Wnt3a	17.8922	4.16126	0.0167815	0.308287	Up

## Sheet: KEGG
id	Term	Classification_level1	Classification_level2	ListHits	p-value	Enrichment_score	geneID	hyperlink_only_excel
mmu00982	Drug metabolism - cytochrome P450	Metabolism	Xenobiotics biodegradation and metabolism	3	0.00195291	11.9318	Aox2;Gstp2;Ugt2a1	mmu00982
mmu04060	Cytokine-cytokine receptor interaction	Environmental Information Processing	Signaling molecules and interaction	5	0.00327504	4.85201	Amh;Ccr10;Gh;Mstn;Prl	mmu04060
mmu00760	Nicotinate and nicotinamide metabolism	Metabolism	Metabolism of cofactors and vitamins	2	0.00870661	14.1194	Aox2;Pnp2	mmu00760
mmu04080	Neuroactive ligand-receptor interaction	Environmental Information Processing	Signaling molecules and interaction	5	0.0112768	3.61109	Avpr1a;Gh;P2ry10b;Pomc;Prl	mmu04080
mmu00380	Tryptophan metabolism	Metabolism	Amino acid metabolism	2	0.0144169	10.861	Aox2;Haao	mmu00380
mmu05217	Basal cell carcinoma	Human Diseases	Cancer: specific types	2	0.0207291	8.96467	Ptch2;Wnt3a	mmu05217
mmu04630	JAK-STAT signaling pathway	Environmental Information Processing	Signal transduction	3	0.0220507	4.95416	Aox2;Gh;Prl	mmu04630
mmu00980	Metabolism of xenobiotics by cytochrome P450	Metabolism	Xenobiotics biodegradation and metabolism	2	0.0272912	7.73663	Gstp2;Ugt2a1	mmu00980
mmu00750	Vitamin B6 metabolism	Metabolism	Metabolism of cofactors and vitamins	1	0.0314376	31.3763	Aox2	mmu00750
mmu05204	Chemical carcinogenesis - DNA adducts	Human Diseases	Cancer: overview	2	0.0353444	6.7235	Gstp2;Ugt2a1	mmu05204
mmu05200	Pathways in cancer	Human Diseases	Cancer: overview	5	0.0398902	2.60505	Birc7;Gnb3;Gstp2;Ptch2;Wnt3a	mmu05200
mmu00983	Drug metabolism - other enzymes	Metabolism	Xenobiotics biodegradation and metabolism	2	0.0417101	6.13885	Gstp2;Ugt2a1	mmu00983
mmu00830	Retinol metabolism	Metabolism	Metabolism of cofactors and vitamins	2	0.0458925	5.82241	Aox2;Ugt2a1	mmu00830
mmu04810	Regulation of actin cytoskeleton	Cellular Processes	Cell motility	3	0.0473909	3.66736	Insrr;Itgad;Itgal	mmu04810
mmu05215	Prostate cancer	Human Diseases	Cancer: specific types	2	0.0476076	5.70479	Gstp2;Insrr	mmu05215
mmu04916	Melanogenesis	Organismal Systems	Endocrine system	2	0.048474	5.64774	Pomc;Wnt3a	mmu04916
mmu00531	Glycosaminoglycan degradation	Metabolism	Glycan biosynthesis and metabolism	1	0.0718699	13.447	Hpse2	mmu00531
mmu00230	Purine metabolism	Metabolism	Nucleotide metabolism	2	0.0810845	4.21473	Ada;Pnp2	mmu00230
mmu00053	Ascorbate and aldarate metabolism	Metabolism	Carbohydrate metabolism	1	0.104311	9.10926	Ugt2a1	mmu00053
mmu04390	Hippo signaling pathway	Environmental Information Processing	Signal transduction	2	0.106064	3.59729	Amh;Wnt3a	mmu04390

## Sheet: GO
id	Term	Category	ListHits	p-value	Enrichment_score	geneID
GO:0019722	calcium-mediated signaling	biological_process	4	7.05208e-05	18.13	Ada;Avpr1a;Itgal;Pomc
GO:0008284	positive regulation of cell population proliferation	biological_process	9	8.7025e-05	4.90445	Avpr1a;Clec7a;Hpse2;Pax2;Plac8;Prl;Rad51b;Tbx1;Wnt3a
GO:0042472	inner ear morphogenesis	biological_process	4	0.000132324	15.435	Gbx2;Pax2;Tbx1;Wnt3a
GO:0043084	penile erection	biological_process	2	0.000179811	95.1826	Ada;Avpr1a
GO:0033089	positive regulation of T cell differentiation in thymus	biological_process	2	0.000780465	47.5913	Ada;Adam8
GO:0022407	regulation of cell-cell adhesion	biological_process	2	0.00123323	38.0731	Adam8;Itgal
GO:0050798	activated T cell proliferation	biological_process	2	0.00123323	38.0731	Itgad;Itgal
GO:0001655	urogenital system development	biological_process	2	0.00159011	33.5939	Amh;Pax2
GO:0001709	cell fate determination	biological_process	2	0.00159011	33.5939	Pax2;Ptch2
GO:0042711	maternal behavior	biological_process	2	0.00159011	33.5939	Avpr1a;Prl
GO:0005615	extracellular space	cellular_component	16	0.000140743	2.78924	9530053A07Rik;Ada;Amh;Bpifa1;Cmtm2a;F10;Gh;Hp;Hpse2;Mstn;Plbd1;Pomc;Prl;Prss39;S100a7a;Wnt3a
GO:0005576	extracellular region	cellular_component	15	0.000824734	2.47871	Amh;Bpifa1;Bpifb3;F10;Gh;Hp;Hpse2;Mstn;Plbd1;Pnp2;Pomc;Prl;Prss39;S100a7a;Wnt3a
GO:0008305	integrin complex	cellular_component	2	0.00461983	19.693	Itgad;Itgal
GO:0030141	secretory granule	cellular_component	3	0.0143826	5.90789	Gh;Pomc;Prl
GO:0009986	cell surface	cellular_component	7	0.0156493	2.67224	Ada;Adam8;Adgre4;Ccr10;Clec7a;Itgal;Wnt3a
GO:0000839	Hrd1p ubiquitin ligase ERAD-L complex	cellular_component	1	0.0173896	57.1096	Derl3
GO:0071547	piP-body	cellular_component	1	0.0173896	57.1096	Tdrd9
GO:0030915	Smc5-Smc6 complex	cellular_component	1	0.0276799	35.6935	Eid3
GO:0034366	spherical high-density lipoprotein particle	cellular_component	1	0.0310863	31.7275	Hp
GO:0097539	ciliary transition fiber	cellular_component	1	0.0344809	28.5548	Cenpf
GO:0046914	transition metal ion binding	molecular_function	2	0.00123323	38.0731	S100a5;S100a7a
GO:0005148	prolactin receptor binding	molecular_function	2	0.00431095	20.3963	Gh;Prl
GO:0043027	cysteine-type endopeptidase inhibitor activity involved in apoptotic process	molecular_function	2	0.00631192	16.7969	Birc7;Dpep1
GO:0005509	calcium ion binding	molecular_function	7	0.00658492	3.16271	Adam8;Adgre4;Capns2;F10;Mgmt;S100a5;S100a7a
GO:0005179	hormone activity	molecular_function	3	0.00863529	7.1387	Gh;Pomc;Prl
GO:0008083	growth factor activity	molecular_function	3	0.0151874	5.78813	Amh;Gh;Mstn
GO:0005178	integrin binding	molecular_function	3	0.0162994	5.63581	Adam8;Itgad;Itgal
GO:0005131	growth hormone receptor binding	molecular_function	1	0.0173896	57.1096	Gh
GO:0051373	FATZ binding	molecular_function	1	0.0173896	57.1096	Myoz2
GO:0008237	metallopeptidase activity	molecular_function	3	0.0174561	5.49131	Adam8;Dpep1;Mmp23
