# Supplementary material for: Androgens alleviate the depression-like phenotype in female mice by inhibiting AVPR1a in the hippocampal brain region
Source: Mol Med. 2025 May 29;31:210. doi: 10.1186/s10020-025-01272-9 (PMC12121182; doi:10.1186/s10020-025-01272-9)
Supplement: Supplementary file 8 — Supplementary Material 8. [file 10020_2025_1272_MOESM8_ESM.xlsx]

## Sheet: Summary for the statistic detai
Summary for the statistic deta
Fig. 1B	n	t	df	p value	Statistics		Sign
Con	15	2.477	29	0.0193 (DHEA vs. Con)	unpaired Student’s t-test	Two-tailed	*
DHEA	16
Fig. 1C	n	t	df	p value	Statistics		Sign
Con	15	2.199	29	0.0360 (DHEA vs. Con)	unpaired Student’s t-test	Two-tailed	*
DHEA	16
Fig. 1E	n	t	df	p value	Statistics		Sign
Con	15	1.346	29	0.1887 (DHEA vs. Con)	unpaired Student’s t-test	Two-tailed	ns
DHEA	16
Fig. 1F	n	t	df	p value	Statistics		Sign
Con	15	0.4484	29	0.6568 (DHEA vs. Con)	unpaired Student’s t-test	Two-tailed	ns
DHEA	16
Fig. 1G	n	t	df	p value	Statistics		Sign
Con	15	0.9383	29	0.3558 (DHEA vs. Con)	unpaired Student’s t-test	Two-tailed	ns
DHEA	16
Fig. 1I	n	t	df	p value	Statistics		Sign
Con	6	3.635	11	0.0039 (DHEA vs. Con)	unpaired Student’s t-test	Two-tailed	**
DHEA	7
Fig. 3B	n	t	df	p value	Statistics		Sign
Con	9	7.127	16	<0.0001 (DHEA vs. Con)	unpaired Student’s t-test	Two-tailed	****
DHEA	9
Fig. 3C	n	t	df	p value	Statistics		Sign
Con	9	3.396	16	0.0037 (DHEA vs. Con)	unpaired Student’s t-test	Two-tailed	**
DHEA	9
Fig. 3D	n	t	df	p value	Statistics		Sign
Con	9	3.329	16	0.0042 (DHEA vs. Con)	unpaired Student’s t-test	Two-tailed	**
DHEA	9
Fig. 3E	n	t	df	p value	Statistics		Sign
Con	9	13.89	16	<0.0001 (DHEA vs. Con)	unpaired Student’s t-test	Two-tailed	**
DHEA	9
Fig. 3F	n	t	df	p value	Statistics		Sign
Con	9	3.036	16	0.0079 (DHEA vs. Con)	unpaired Student’s t-test	Two-tailed	**
DHEA	9
Fig. 3G	n	t	df	p value	Statistics		Sign
Con	9	3.853	16	0.0014 (DHEA vs. Con)	unpaired Student’s t-test	Two-tailed	**
DHEA	9
Fig. 4B	n	t	df	p value	Statistics		Sign
Con	3	3.108	4	0.0359 (DHEA vs. Con)	unpaired Student’s t-test	Two-tailed	*
DHEA	3
Fig. 4C	n	t	df	p value	Statistics		Sign
Con	7	2.764	13	0.0161 (DHEA vs. Con)	unpaired Student’s t-test	Two-tailed	*
DHEA	8
Fig. 4D	n	t	df	p value	Statistics		Sign
Con	7	2.579	13	0.0229 (DHEA vs. Con)	unpaired Student’s t-test	Two-tailed	*
DHEA	8
Fig. 6B		n	F(DFn, DFd)	p value	Statistics		Sign
24h	0 μM- 24h	3	F (2, 8) = 3.244		Two-way ANOVA
	10 μM- 24h	3		0.2625, 10 (μM) vs. 0 (μM)			ns
	20 μM- 24h	3		0.2573, 20 (μM) vs. 0 (μM)			ns
48h	0 μM- 48h	3
	10 μM- 48h	3		0.0602, 10 (μM) vs. 0 (μM)			ns
	20 μM- 48h	3		0.0020, 20 (μM) vs. 0 (μM)		Tukey's post hoc test	**
Fig. 6C		n	F(DFn, DFd)	p value	Statistics		Sign
24h	0 μM- 24h	3	F (2, 8) = 7.438		Two-way ANOVA
	10 μM- 24h	3		0.0062, 10 (μM) vs. 0 (μM)		Tukey's post hoc test	**
	20 μM- 24h	3		0.0001, 20 (μM) vs. 0 (μM)		Tukey's post hoc test	***
48h	0 μM- 48h	3
	10 μM- 48h	3		0.0003, 10 (μM) vs. 0 (μM)		Tukey's post hoc test	***
	20 μM- 48h	3		<0.0001, 20 (μM) vs. 0 (μM)		Tukey's post hoc test	****
Fig. 6E		n	F(DFn, DFd)	p value	Statistics		Sign
DHEA (0 μM)		3	F (3, 8) = 10.94		One-way ANOVA
DHEA (20 μM)		3		0.0126, DHEA (20 μM) vs. DHEA (0 μM)		Tukey's post hoc test	*
DHEA (0 μM) + Flutamide(10 μM)		3		0.6098, DHEA (0 μM) + Flutamide(10 μM) vs. DHEA (0 μM)			ns
DHEA (20 μM) + Flutamide(10 μM)		3		0.2103, DHEA (20 μM) + Flutamide(10 μM) vs.DHEA (0 μM) + Flutamide(10 μM)			ns
Fig. 6F		n	F(DFn, DFd)	p value	Statistics		Sign
DHEA (0 μM)		3	F (3, 8) = 111.8		One-way ANOVA
DHEA (20 μM)		3		<0.0001, DHEA (20 μM) vs. DHEA (0 μM)		Tukey's post hoc test	****
DHEA (0 μM) + Flutamide(10 μM)		3		0.4365, DHEA (0 μM) + Flutamide(10 μM) vs. DHEA (0 μM)			ns
DHEA (20 μM) + Flutamide(10 μM)		3		0.1010, DHEA (20 μM) + Flutamide(10 μM) vs.DHEA (0 μM) + Flutamide(10 μM)			ns
Fig. 6G		n	F(DFn, DFd)	p value	Statistics		Sign
DHEA (0 μM)		3	F (3, 8) = 11.54		One-way ANOVA
DHEA (20 μM)		3		0.0024, DHEA (20 μM) vs. DHEA (0 μM)		Tukey's post hoc test	**
DHEA (0 μM) + Flutamide(10 μM)		3		0.5851, DHEA (0 μM) + Flutamide(10 μM) vs. DHEA (0 μM)			ns
DHEA (20 μM) + Flutamide(10 μM)		3		0.9980, DHEA (20 μM) + Flutamide(10 μM) vs.DHEA (0 μM) + Flutamide(10 μM)			ns
Fig. 6H		n	F(DFn, DFd)	p value	Statistics		Sign
DHEA (0 μM)		3	F (3, 8) = 213.4		One-way ANOVA
DHEA (20 μM)		3		<0.0001, DHEA (20 μM) vs. DHEA (0 μM)		Tukey's post hoc test	****
DHEA (0 μM) + Flutamide(10 μM)		3		<0.0001, DHEA (0 μM) + Flutamide(10 μM) vs. DHEA (0 μM)		Tukey's post hoc test	****
DHEA (20 μM) + Flutamide(10 μM)		3		0.0144, DHEA (20 μM) + Flutamide(10 μM) vs.DHEA (0 μM) + Flutamide(10 μM)		Tukey's post hoc test	*
